# Supplementary material for: Enhanced Photoluminescence and Random Lasing Emission in TiO2-Decorated FAPbBr3 Thin Films
Source: Nanomaterials (Basel). 2023 May 30;13(11):1761. doi: 10.3390/nano13111761 (PMC10254827; doi:10.3390/nano13111761)
Supplement: Supplementary file 1 [file nanomaterials-13-01761-s001.zip]

Archive with 1 entries (1 files):
- nanomaterials-2399443-supplementary.pdf
